# Supplementary material for: A Novel 68Ga-Labeled Integrin α4β7-Targeted Radiopharmaceutical for PET/CT Imaging of DSS-Induced Murine Colitis
Source: Pharmaceutics. 2025 Dec 10;17(12):1591. doi: 10.3390/pharmaceutics17121591 (PMC12736890; doi:10.3390/pharmaceutics17121591)
Supplement: Supplementary file 1 [file pharmaceutics-17-01591-s001.zip]

Archive with 1 entries (1 files):
- pharmaceutics-3990761-supplementary.pdf
